# Supplementary material for: Description and DNA barcoding of Crematogaster fraxatrix Forel, 1911 and two new closely related species from Cambodia and Indonesia (Hymenoptera, Formicidae)
Source: Zookeys. 2014 Jan 29;(374):57–68. doi: 10.3897/zookeys.374.5874 (PMC3909812; doi:10.3897/zookeys.374.5874)
Supplement: XML Treatment for Crematogaster (Crematogaster) chhangi [file zookeys.374.5874-treatment1.xml]

<!DOCTYPE tp:taxon-treatment
  PUBLIC "-//TaxonX//DTD Taxonomic Treatment Publishing DTD v0 20100105//EN" "tax-treatment-NSO.dtd">
<tp:taxon-treatment xmlns:tp="http://www.plazi.org/taxpub"><tp:treatment-meta><mixed-citation publication-type="journal"><person-group><name><surname>Hosoishi</surname><given-names>Shingo</given-names></name><name><surname>Ogata</surname><given-names>Kazuo</given-names></name></person-group><article-title>Description and DNA barcoding of <italic>Crematogaster fraxatrix</italic> Forel, 1911 and two new closely related species from Cambodia and Indonesia (Hymenoptera, Formicidae)</article-title><source>Zookeys</source><day>29</day><month>1</month><year>2014</year><volume>2014</volume><issue>374</issue><fpage>57</fpage><lpage>68</lpage><pub-id pub-id-type="doi">10.3897/zookeys.374.5874</pub-id></mixed-citation></tp:treatment-meta><tp:nomenclature><tp:taxon-name>
                        <tp:taxon-name-part taxon-name-part-type="genus">Crematogaster</tp:taxon-name-part>
                        (<tp:taxon-name-part taxon-name-part-type="subgenus">Crematogaster</tp:taxon-name-part>)
                        <tp:taxon-name-part taxon-name-part-type="species">chhangi</tp:taxon-name-part>
                        <object-id xmlns:xlink="http://www.w3.org/1999/xlink" content-type="zoobank" xlink:type="simple">http://zoobank.org/DDB2C024-BAE9-4A7B-9006-1C4BA647F716</object-id>
                        <object-id xmlns:xlink="http://www.w3.org/1999/xlink" xlink:type="simple">http://species-id.net/wiki/Crematogaster_chhangi</object-id>
                    </tp:taxon-name><tp:taxon-status xmlns:xlink="http://www.w3.org/1999/xlink" xlink:type="simple">sp. n.</tp:taxon-status><xref ref-type="fig" rid="F1">Figs 1–2</xref></tp:nomenclature><tp:treatment-sec sec-type="Type locality"><title>Type locality.</title><p>CAMBODIA: Koh Kong, <named-content xmlns:xlink="http://www.w3.org/1999/xlink" content-type="dwc:verbatimCoordinates" xlink:type="simple">11°31'N, 103°09'E</named-content>, 19.v.2012, S. Hosoishi. (SH12-Cam-70).</p></tp:treatment-sec><tp:treatment-sec sec-type="Type-specimens"><title>Type-specimens.</title><p><bold>Holotype</bold> worker: pinned. Original label: CAMBODIA, Koh Kong, <named-content xmlns:xlink="http://www.w3.org/1999/xlink" content-type="dwc:verbatimCoordinates" xlink:type="simple">11°31'N, 103°09'E</named-content>, 19.v.2012, S. Hosoishi leg., SH12-Cam-70, arboreal; deposited at THNHM.</p><p>Eight paratype workers: pinned, same data as holotype; deposited at BMNH, CASC, FRIM, KUM, MCZC, MHNG, MZB, NHMB.</p></tp:treatment-sec><tp:treatment-sec sec-type="Measurements and indices"><title>Measurements and indices.</title><p>HW 0.64–0.83; HL 0.64–0.75; CI 100–111; SL 0.57–0.61; SI 73–86; EL 0.13–0.16; PW 0.37–0.42; WL 0.7–0.78; PSL 0.13–0.18; PtL 0.17–0.21; PtW 0.16–0.19; PtH 0.13–0.15; PpL 0.11–0.12; PpW 0.14–0.18; PtHI 65–82; PtWI 89–100; PpWI 127–150; WI 82–95 (holotype and eight paratype workers measured).</p></tp:treatment-sec><tp:treatment-sec sec-type="Diagnosis"><title>Diagnosis.</title><p>This species is similar to <!--PageBreak--><italic><tp:taxon-name>Crematogaster fraxatrix</tp:taxon-name></italic>, but can be distinguished by the dorso-ventrally flattened propodeal spiracles and acutely developed subpetiolar process in the worker caste. The COI divergence between <italic><tp:taxon-name>Crematogaster chhangi</tp:taxon-name></italic> and <italic><tp:taxon-name>Crematogaster fraxatrix</tp:taxon-name></italic> did not seem relatively high (8.1–10.8% K2P distances) (cf. <xref ref-type="bibr" rid="B1">Blaimer 2012a</xref>), but the two species are clearly separated from each other by the characters shown above.</p></tp:treatment-sec><tp:treatment-sec sec-type="Worker description"><title>Worker description.</title><p>Workers presumably monomorphic. Posterior corners of head rounded. Anterior clypeal margin slightly concave in the median portion. Compound eyes not projecting beyond lateral margins of head in full face view. Scape reaching posterior corner of head. Antennal club 3-segmented. Pronotal dorsum with distinct ridges laterally. Mesonotal dorsum with lateral ridges. Mesonotum not higher than pronotum in lateral view; forming same dorsal outline with pronotum in lateral view. Metanotal groove straight in dorsal view, deep and forming a concave region between mesonotum and propodeum. Propodeal spiracles oval, flattened dorso-ventrally, located on the lateral sides of propodeum; the horizontal diameter more than two times larger than the vertical diameter. Propodeal spines developed long, directed upward and straight. Petiole broader in the middle portion. Subpetiolar process acutely developed. Postpetiole weakly bilobed, but without longitudinal median sulcus. Petiole slightly wider than postpetiole in dorsal view. Erect pilosity sparse. Scape with abundant erect to suberect setae. Dorsal face of head with suberect setae. Clypeus with suberect setae; one pair of longer setae directed medially on anteriormost portion. Anterior clypeal margin with one single setae and one pair of longer setae, mixed with some shorter setae on the sides. Mesosoma with sparse erect setae. Fourth abdominal tergite with erect to suberect sparse setae. Dorsal surface of head generally smooth and shining, but feeble rugulae between frontal carinae; longitudinal rugulae surrounding antennal sockets and on gena. Clypeus weakly striated with longitudinal rugulae. Promesonotum striated with feeble rugulae. Lateral surface of pronotum smooth and shining. Mesopleuron sculptured. Lateral surface of propodeum generally smooth, but with feeble rugulae on the lower portion. Body color brown.</p><fig id="F1" position="float" orientation="portrait"><label>Figures 1–2.</label><caption><p><italic><tp:taxon-name>Crematogaster chhangi</tp:taxon-name></italic>. <bold>1</bold> lateral view <bold>2</bold> dorsal view of mesosoma.</p></caption><graphic xmlns:xlink="http://www.w3.org/1999/xlink" xlink:href="ZooKeys-374-057-g001.jpg" position="float" orientation="portrait" xlink:type="simple"/></fig></tp:treatment-sec><tp:treatment-sec sec-type="Distribution"><title>Distribution.</title><p>This species is known only from the type locality of Cambodia.</p></tp:treatment-sec><tp:treatment-sec sec-type="Etymology"><title>Etymology.</title><p>This species is dedicated to Mr. Phourin Chhang, Forestry Administration of Cambodia, who helped with field surveys in Cambodia.</p><!--PageBreak--></tp:treatment-sec><ref-list><ref id="B1"><mixed-citation xmlns:xlink="http://www.w3.org/1999/xlink" xlink:type="simple"><person-group><name name-style="western"><surname>Blaimer</surname><given-names>B</given-names></name></person-group> (<year>2012a</year>) <article-title>Untangling complex morphological variation: taxonomic revision of the subgenus <italic>Crematogaster (Oxygyne</italic>) in Madagascar, with insight into the evolution and biogeography of this enigmatic ant clade (Hymenoptera: Formicidae).</article-title><source>Systematic Entomology</source><volume>37</volume>: <fpage>240</fpage>-<lpage>260</lpage>. doi: <ext-link ext-link-type="uri" xlink:href="http://dx.doi.org/10.1111/j.1365-3113.2011.00609.x" xlink:type="simple">10.1111/j.1365-3113.2011.00609.x</ext-link></mixed-citation></ref></ref-list></tp:taxon-treatment>
