# Supplementary material for: Description and DNA barcoding of Crematogaster fraxatrix Forel, 1911 and two new closely related species from Cambodia and Indonesia (Hymenoptera, Formicidae)
Source: Zookeys. 2014 Jan 29;(374):57–68. doi: 10.3897/zookeys.374.5874 (PMC3909812; doi:10.3897/zookeys.374.5874)
Supplement: XML Treatment for Crematogaster (Crematogaster) fraxatrix [file zookeys.374.5874-treatment2.xml]

<!DOCTYPE tp:taxon-treatment
  PUBLIC "-//TaxonX//DTD Taxonomic Treatment Publishing DTD v0 20100105//EN" "tax-treatment-NSO.dtd">
<tp:taxon-treatment xmlns:tp="http://www.plazi.org/taxpub"><tp:treatment-meta><mixed-citation publication-type="journal"><person-group><name><surname>Hosoishi</surname><given-names>Shingo</given-names></name><name><surname>Ogata</surname><given-names>Kazuo</given-names></name></person-group><article-title>Description and DNA barcoding of <italic>Crematogaster fraxatrix</italic> Forel, 1911 and two new closely related species from Cambodia and Indonesia (Hymenoptera, Formicidae)</article-title><source>Zookeys</source><day>29</day><month>1</month><year>2014</year><volume>2014</volume><issue>374</issue><fpage>57</fpage><lpage>68</lpage><pub-id pub-id-type="doi">10.3897/zookeys.374.5874</pub-id></mixed-citation></tp:treatment-meta><tp:nomenclature><tp:taxon-name>
                        <tp:taxon-name-part taxon-name-part-type="genus">Crematogaster</tp:taxon-name-part>
                        (<tp:taxon-name-part taxon-name-part-type="subgenus">Crematogaster</tp:taxon-name-part>)
                        <tp:taxon-name-part taxon-name-part-type="species">fraxatrix</tp:taxon-name-part>
                        <object-id xmlns:xlink="http://www.w3.org/1999/xlink" xlink:type="simple">http://species-id.net/wiki/Crematogaster_fraxatrix</object-id>
                    </tp:taxon-name><tp:taxon-authority>Forel</tp:taxon-authority><xref ref-type="fig" rid="F2">Figs 3–6</xref><tp:nomenclature-citation-list><tp:nomenclature-citation><tp:taxon-name>Crematogaster fraxatrix</tp:taxon-name><comment> Forel, 1911: 28 Worker syntypes from MALAYSIA: Sarawak, Borneo (<italic><tp:taxon-name>Haviland</tp:taxon-name></italic>) [MHNG, NHMB, examined]. Combination in <italic><tp:taxon-name>Crematogaster (Acrocoelia)</tp:taxon-name></italic>: <xref ref-type="bibr" rid="B6">Emery 1922</xref>: 151; in <italic><tp:taxon-name>Crematogaster (Crematogaster)</tp:taxon-name></italic>: <xref ref-type="bibr" rid="B4">Bolton 1995</xref>: 166; <xref ref-type="bibr" rid="B2">Blaimer 2012b</xref>: 55.</comment></tp:nomenclature-citation></tp:nomenclature-citation-list></tp:nomenclature><tp:treatment-sec sec-type="Type material examined"><title>Type material examined.</title><p>MALAYSIA: Sarawak, Borneo (Haviland). Lectotype worker by present designation: top specimen of three specimens of one pin.</p></tp:treatment-sec><tp:treatment-sec sec-type="Other material examined"><title>Other material examined.</title><p>THAILAND: 5 workers, Khlong Klai Stn., Khao Nan N. P., Nakhon S. Thamarat, 13.iii.2007 (TH07-SKY-22) (Sk. Yamane); MALAYSIA: 2 workers, Ulu Gombak, Selangor, 09.iii.2009 (SH09-Mal-51) (S. Hosoishi); 2 workers, Mt. Ophir, Gunung Ledan, Johor, 11.x.2011 (SH11-Mal-47) (S. Hosoishi); 3 workers, Lambir Hill’s National Park, Borneo, 21-27.ii.2009 (Y. Hashimoto).</p></tp:treatment-sec><tp:treatment-sec sec-type="Measurements and indices"><title>Measurements and indices.</title><p>HW 0.7–0.98; HL 0.64–0.93; CI 105–114; SL 0.58–0.68; SI 69–91; EL 0.13–0.18; PW 0.37–0.62; WL 0.69–0.95; PSL 0.13–0.21; PtL 0.18–0.25; PtW 0.18–0.25; PtH 0.13–0.17; PpL 0.11–0.15; PpW 0.16–0.23; PtHI 65–74; PtWI 94–111; PpWI 123–155; WI 83–92 (thirteen workers measured).</p></tp:treatment-sec><tp:treatment-sec sec-type="Diagnosis"><title>Diagnosis.</title><p>This species is similar to <italic><tp:taxon-name>Crematogaster chhangi</tp:taxon-name></italic>, but can be distinguished by the oval-shaped propodeal spiracles and weakly developed subpetiolar process in the worker caste. Based on COI divergence, the specimens from Peninsular Malaysia were separated from the Bornean specimens with a high support value (<xref ref-type="fig" rid="F4">Fig. 9</xref>). This is presumably due to lack of gene flow between the populations, but they showed no distinct morphological differences between each other. The COI divergence of 0-9.3% (K2P distances) was recorded within <italic><tp:taxon-name>Crematogaster ranavalonae</tp:taxon-name></italic> clade in Madagascar (<xref ref-type="bibr" rid="B1">Blaimer 2012a</xref>). Further geographic sampling is therefore needed to determine whether the variation of 0.4–6.9% (K2P distances) represents the intraspecific variation or includes some interspecific variation.</p></tp:treatment-sec><tp:treatment-sec sec-type="Worker description"><title>Worker description.</title><p>Workers with weak polymorphism in size. Posterior corners of head rounded in smaller worker, but squared in larger workers. Anterior clypeal margin slightly concave in the median portion. Compound eyes not projecting beyond lateral margins of head in full face view. Scape reaching posterior corner of head. Antennal club 3-segmented. Pronotal dorsum with distinct ridges laterally. Mesonotal dorsum with lateral ridges. Mesonotum slightly higher than pronotum in larger workers in lateral view. Metanotal groove straight in dorsal view, deep and forming a concave region between mesonotum and propodeum. Propodeal spiracles dorso-ventrally oval, located on lateral sides of propodeum; the horizontal diameter slightly larger than the vertical diameter even in smaller workers. Propodeal spines long, directed upward and straight. Petiole broader in the middle portion. Subpetiolar process developed as small, blunt denticle. Postpetiole weakly bilobed, but without longitudinal median sulcus. Petiole slightly wider than postpetiole in dorsal view.</p><p>Sparsely hirsute with erect setae. Scape with abundant erect to suberect setae. Dorsal face of head with suberect setae. Clypeus with suberect setae; one pair of longer setae directed medially on anteriormost portion. Anterior clypeal margin with one single setae <!--PageBreak-->and one pair of longer setae, mixed with some shorter setae on the sides. Mesosoma with sparse erect setae. Fourth abdominal tergite with sparse erect to suberect setae.</p><p>Dorsal surface of head generally smooth and shining, but feeble rugulae between frontal carinae; longitudinal rugulae surrounding antennal sockets and on gena. Clypeus weakly striated with longitudinal rugulae. Pronotum striated with feeble rugulae. Mesonum weakly striated with feeble rugulae. Lateral surface of pronotum smooth and shining. Mesopleuron sculptured, but the central portion relatively smooth. Lateral surface of propodeum with feeble rugulae.</p><p>Body color reddish-brown to black.</p><fig id="F2" position="float" orientation="portrait"><label>Figures 3–6.</label><caption><p><italic><tp:taxon-name>Crematogaster fraxatrix</tp:taxon-name></italic>. <bold>3</bold> lateral view <bold>4</bold> dorsal view of mesosoma <bold>5</bold> full face view <bold>6</bold> dorsal view of petiole and postpetiole.</p></caption><graphic xmlns:xlink="http://www.w3.org/1999/xlink" xlink:href="ZooKeys-374-057-g002.jpg" position="float" orientation="portrait" xlink:type="simple"/></fig></tp:treatment-sec><tp:treatment-sec sec-type="Distribution"><title>Distribution.</title><p>This species is known from southern Thailand and Malaysia (Peninsular and Borneo).</p></tp:treatment-sec><tp:treatment-sec><!--Section generated to contain objects referenced in tp:taxon-treatment.--><fig id="F4" position="float" orientation="portrait"><label>Figure 9.</label><caption><p>Neighbor-joining (<xref ref-type="bibr" rid="B12">Saitou and Nei 1987</xref>) tree of genetic distances (Kimura-2-parameter model (<xref ref-type="bibr" rid="B11">Kimura 1980</xref>), Bootstrap 1000 bootstrap replicates) of cytochrome <italic>c</italic> oxidase I (COI) for three <italic><tp:taxon-name>Crematogaster</tp:taxon-name></italic> species. Numbers on the nodes show the bootstrap values (&gt;50%). Numbers in parentheses are specimen sample IDs.</p></caption><graphic xmlns:xlink="http://www.w3.org/1999/xlink" xlink:href="ZooKeys-374-057-g004.jpg" position="float" orientation="portrait" xlink:type="simple"/></fig></tp:treatment-sec><ref-list><ref id="B6"><mixed-citation xmlns:xlink="http://www.w3.org/1999/xlink" xlink:type="simple"><person-group><name name-style="western"><surname>Emery</surname><given-names>C</given-names></name></person-group> (<year>1922</year>) <article-title>Hymenoptera, fam. Formicidae, subfam. Myrmicinae.</article-title><source>Genera Insectorum</source><volume>174B</volume>. <publisher-name>Desmet-Verteneuil</publisher-name>, <publisher-loc>Bruxelles</publisher-loc>, <fpage>95</fpage>–<lpage>206</lpage>.</mixed-citation></ref><ref id="B4"><mixed-citation xmlns:xlink="http://www.w3.org/1999/xlink" xlink:type="simple"><person-group><name name-style="western"><surname>Bolton</surname><given-names>B</given-names></name></person-group> (<year>1995</year>) <source>A new general catalogue of the ants of the world.</source><publisher-name>Harvard University Press, Cambridge, Massachusetts</publisher-name>, <publisher-loc>London, England</publisher-loc>, <lpage>504</lpage> pp.</mixed-citation></ref><ref id="B2"><mixed-citation xmlns:xlink="http://www.w3.org/1999/xlink" xlink:type="simple"><person-group><name name-style="western"><surname>Blaimer</surname><given-names>B</given-names></name></person-group> (<year>2012b</year>) <article-title>A subgeneric revision of <italic>Crematogaster</italic> and discussion of regional species-groups (Hymenoptera: Formicidae).</article-title><source>Zootaxa</source><volume>3482</volume>: <fpage>47</fpage>-<lpage>67</lpage>.</mixed-citation></ref><ref id="B12"><mixed-citation xmlns:xlink="http://www.w3.org/1999/xlink" xlink:type="simple"><person-group><name name-style="western"><surname>Saitou</surname><given-names>N</given-names></name><name name-style="western"><surname>Nei</surname><given-names>M</given-names></name></person-group> (<year>1987</year>) <article-title>The neighbor-joining method: a new method for reconstructing phylogenetic trees.</article-title><source>Molecular Biology and Evolution</source><volume>4</volume>: <fpage>406</fpage>-<lpage>425</lpage>.</mixed-citation></ref><ref id="B11"><mixed-citation xmlns:xlink="http://www.w3.org/1999/xlink" xlink:type="simple"><person-group><name name-style="western"><surname>Kimura</surname><given-names>M</given-names></name></person-group> (<year>1980</year>) <article-title>A simple method for estimating evolutionary rate of base substitutions through comparative studies of nucleotide sequences.</article-title><source>Journal of Molecular Evolution</source><volume>16</volume>: <fpage>111</fpage>–<lpage>120</lpage>. doi: <ext-link ext-link-type="uri" xlink:href="http://dx.doi.org/10.1007/BF01731581" xlink:type="simple">10.1007/BF01731581</ext-link></mixed-citation></ref><ref id="B1"><mixed-citation xmlns:xlink="http://www.w3.org/1999/xlink" xlink:type="simple"><person-group><name name-style="western"><surname>Blaimer</surname><given-names>B</given-names></name></person-group> (<year>2012a</year>) <article-title>Untangling complex morphological variation: taxonomic revision of the subgenus <italic>Crematogaster (Oxygyne</italic>) in Madagascar, with insight into the evolution and biogeography of this enigmatic ant clade (Hymenoptera: Formicidae).</article-title><source>Systematic Entomology</source><volume>37</volume>: <fpage>240</fpage>-<lpage>260</lpage>. doi: <ext-link ext-link-type="uri" xlink:href="http://dx.doi.org/10.1111/j.1365-3113.2011.00609.x" xlink:type="simple">10.1111/j.1365-3113.2011.00609.x</ext-link></mixed-citation></ref></ref-list></tp:taxon-treatment>
