# Supplementary material for: Description and DNA barcoding of Crematogaster fraxatrix Forel, 1911 and two new closely related species from Cambodia and Indonesia (Hymenoptera, Formicidae)
Source: Zookeys. 2014 Jan 29;(374):57–68. doi: 10.3897/zookeys.374.5874 (PMC3909812; doi:10.3897/zookeys.374.5874)
Supplement: XML Treatment for Crematogaster (Crematogaster) simboloni [file zookeys.374.5874-treatment3.xml]

<!DOCTYPE tp:taxon-treatment
  PUBLIC "-//TaxonX//DTD Taxonomic Treatment Publishing DTD v0 20100105//EN" "tax-treatment-NSO.dtd">
<tp:taxon-treatment xmlns:tp="http://www.plazi.org/taxpub"><tp:treatment-meta><mixed-citation publication-type="journal"><person-group><name><surname>Hosoishi</surname><given-names>Shingo</given-names></name><name><surname>Ogata</surname><given-names>Kazuo</given-names></name></person-group><article-title>Description and DNA barcoding of <italic>Crematogaster fraxatrix</italic> Forel, 1911 and two new closely related species from Cambodia and Indonesia (Hymenoptera, Formicidae)</article-title><source>Zookeys</source><day>29</day><month>1</month><year>2014</year><volume>2014</volume><issue>374</issue><fpage>57</fpage><lpage>68</lpage><pub-id pub-id-type="doi">10.3897/zookeys.374.5874</pub-id></mixed-citation></tp:treatment-meta><tp:nomenclature><tp:taxon-name>
                        <tp:taxon-name-part taxon-name-part-type="genus">Crematogaster</tp:taxon-name-part>
                        (<tp:taxon-name-part taxon-name-part-type="subgenus">Crematogaster</tp:taxon-name-part>)
                        <tp:taxon-name-part taxon-name-part-type="species">simboloni</tp:taxon-name-part>
                        <object-id xmlns:xlink="http://www.w3.org/1999/xlink" content-type="zoobank" xlink:type="simple">http://zoobank.org/FFEDDB4D-EE5D-47D6-90A3-473F11F91056</object-id>
                        <object-id xmlns:xlink="http://www.w3.org/1999/xlink" xlink:type="simple">http://species-id.net/wiki/Crematogaster_simboloni</object-id>
                    </tp:taxon-name><tp:taxon-status xmlns:xlink="http://www.w3.org/1999/xlink" xlink:type="simple">sp. n.</tp:taxon-status><xref ref-type="fig" rid="F3">Figs 7–8</xref></tp:nomenclature><tp:treatment-sec sec-type="Type locality"><title>Type locality.</title><p>INDONESIA: Rakata Island, Krakatau Islands, <named-content xmlns:xlink="http://www.w3.org/1999/xlink" content-type="dwc:verbatimCoordinates" xlink:type="simple">06°09'S, 105°28'E</named-content>, 11.x.2000, H. Simbolon.</p><!--PageBreak--></tp:treatment-sec><tp:treatment-sec sec-type="Type-specimens"><title>Type-specimens.</title><p><bold>Holotype</bold> worker: pinned. Original label: INDONESIA, Rakata Island, Krakatau Islands, <named-content xmlns:xlink="http://www.w3.org/1999/xlink" content-type="dwc:verbatimCoordinates" xlink:type="simple">06°09'S, 105°28'E</named-content>, 11.x.2000, H. Simbolon leg., deposited at MZB.</p><p>Eight paratype workers: pinned, same data as holotype; deposited at BMNH, CASC, FRIM, KUM, MCZC, MHNG, NHMB, THNHM.</p></tp:treatment-sec><tp:treatment-sec sec-type="Other material examined"><title>Other material examined.</title><p>INDONESIA: 11 workers, Rakata Island, Krakatau Islands, 11.x.2000 (K. Ogata); 3 workers, Rakata Island, Krakatau Islands, 10.x.2000 (K. Ogata); 4 workers, Rakata Island, Krakatau Islands, 11.x.2000 (S. Matsui); 1 worker, Rakata Island, Krakatau Islands, 10.x.2000 (S. Matsui); 1 worker, Rakata Island, Krakatau Islands, 30.xii.2006 (Sk. Yamane); 1 worker, Rakata Island, Krakatau Islands, 31.xii.2006 (Sk. Yamane).</p></tp:treatment-sec><tp:treatment-sec sec-type="Measurements and indices"><title>Measurements and indices.</title><p>HW 0.59–0.72; HL 0.57–0.67; CI 102–108; SL 0.49–0.55; SI 75–85; EL 0.11–0.15; PW 0.34–0.39; WL 0.62–0.74; PSL 0.1–0.12; PtL 0.16–0.2; PtW 0.16–0.19; PtH 0.12–0.15; PpL 0.11–0.12; PpW 0.15–0.17; PtHI 72–82; PtWI 95–113; PpWI 125–155; WI 83–100 (fourteen workers measured).</p></tp:treatment-sec><tp:treatment-sec sec-type="Diagnosis"><title>Diagnosis.</title><p>This species is similar to <italic><tp:taxon-name>Crematogaster chhangi</tp:taxon-name></italic> and <italic><tp:taxon-name>Crematogaster fraxatrix</tp:taxon-name></italic>, but can be easily distinguished from these by the sculptured promesonotum in the worker caste. The COI divergence between <italic><tp:taxon-name>Crematogaster simboloni</tp:taxon-name></italic> and <italic><tp:taxon-name>Crematogaster chhangi</tp:taxon-name></italic> (24.3% K2P distances), as well as <italic><tp:taxon-name>Crematogaster simboloni</tp:taxon-name></italic> and <italic><tp:taxon-name>Crematogaster fraxatrix</tp:taxon-name></italic> (22.6 to 24.6% K2P distances) were also high.</p></tp:treatment-sec><tp:treatment-sec sec-type="Worker description"><title>Worker description.</title><p>Workers monomorphic. Posterior corners of head rounded. Anterior clypeal margin slightly concave in the median portion. Compound eyes projecting slightly beyond lateral margins of head in full face view. Scape reaching posterior corner of head. Antennal club 3-segmented. Pronotal dorsum with distinct ridges laterally. Mesonotal dorsum with lateral ridges. Mesonotum slightly higher than pronotum in lateral view. Metanotal groove straight in dorsal view, deep and forming a concave region between mesonotum and propodeum. Propodeal spines long, directed upward and straight. Propodeal spiracles oval, flattened dorso-ventrally, located on the lateral sides of propodeum, or the postero-lateral corners; the horizontal diameter slightly larger than the vertical diameter. Petiole broader in the middle portion. Subpetiolar process undeveloped. Postpetiole weakly bilobed with feeble median sulcus. Petiole as wide as postpetiole in dorsal view. Sparsely hirsute with erect setae. Scape with abundant erect to suberect setae. Dorsal face of <!--PageBreak-->head with suberect setae. Clypeus with suberect setae; one pair of longer setae medially on anteriormost portion. Anterior clypeal margin with one single setae and one pair of longer setae, mixed with some shorter ones on the side. Mesosoma with short and sparse erect setae. Fourth abdominal tergite with few erect to suberect setae. Dorsal surface of head generally smooth and shining, but feeble rugulae between frontal carinae; longitudinal rugulae surrounding antennal sockets and on gena. Clypeus striated with longitudinal rugulae. Pronotum striated with longitudinal rugulae with the sculptured space; the longitudinal rugulae separated from anterior mesonotal margin. Mesonotum sculptured. Lateral surface of pronotum smooth and shining. Mesopleuron sculptured, but the central portion relatively smooth. Propodeal dorsum sculptured anteriorly. Lateral surface of propodeum weakly sculptured and striated with feeble rugulae. Body color brown.</p><fig id="F3" position="float" orientation="portrait"><label>Figures 7–8.</label><caption><p><italic><tp:taxon-name>Crematogaster simboloni</tp:taxon-name></italic>. <bold>7</bold> lateral view <bold>8</bold> dorsal view of mesosoma.</p></caption><graphic xmlns:xlink="http://www.w3.org/1999/xlink" xlink:href="ZooKeys-374-057-g003.jpg" position="float" orientation="portrait" xlink:type="simple"/></fig></tp:treatment-sec><tp:treatment-sec sec-type="Distribution"><title>Distribution.</title><p>This species is known only from Indonesia (Krakatau).</p></tp:treatment-sec><tp:treatment-sec sec-type="Etymology"><title>Etymology.</title><p>This species is dedicated to Dr. Herwint Simbolon, Research Centre for Biology, Lembaga Ilmu Pengetahuan Indonesia (The Indonesian Institute of Sciences), who collected the type material.</p><!--PageBreak--><fig id="F4" position="float" orientation="portrait"><label>Figure 9.</label><caption><p>Neighbor-joining (<xref ref-type="bibr" rid="B12">Saitou and Nei 1987</xref>) tree of genetic distances (Kimura-2-parameter model (<xref ref-type="bibr" rid="B11">Kimura 1980</xref>), Bootstrap 1000 bootstrap replicates) of cytochrome <italic>c</italic> oxidase I (COI) for three <italic><tp:taxon-name>Crematogaster</tp:taxon-name></italic> species. Numbers on the nodes show the bootstrap values (&gt;50%). Numbers in parentheses are specimen sample IDs.</p></caption><graphic xmlns:xlink="http://www.w3.org/1999/xlink" xlink:href="ZooKeys-374-057-g004.jpg" position="float" orientation="portrait" xlink:type="simple"/></fig></tp:treatment-sec><ref-list><ref id="B12"><mixed-citation xmlns:xlink="http://www.w3.org/1999/xlink" xlink:type="simple"><person-group><name name-style="western"><surname>Saitou</surname><given-names>N</given-names></name><name name-style="western"><surname>Nei</surname><given-names>M</given-names></name></person-group> (<year>1987</year>) <article-title>The neighbor-joining method: a new method for reconstructing phylogenetic trees.</article-title><source>Molecular Biology and Evolution</source><volume>4</volume>: <fpage>406</fpage>-<lpage>425</lpage>.</mixed-citation></ref><ref id="B11"><mixed-citation xmlns:xlink="http://www.w3.org/1999/xlink" xlink:type="simple"><person-group><name name-style="western"><surname>Kimura</surname><given-names>M</given-names></name></person-group> (<year>1980</year>) <article-title>A simple method for estimating evolutionary rate of base substitutions through comparative studies of nucleotide sequences.</article-title><source>Journal of Molecular Evolution</source><volume>16</volume>: <fpage>111</fpage>–<lpage>120</lpage>. doi: <ext-link ext-link-type="uri" xlink:href="http://dx.doi.org/10.1007/BF01731581" xlink:type="simple">10.1007/BF01731581</ext-link></mixed-citation></ref></ref-list></tp:taxon-treatment>
